# Supplementary material for: TLR4 promoter rs1927914 variant contributes to the susceptibility of esophageal squamous cell carcinoma in the Chinese population
Source: PeerJ. 2021 Feb 1;9:e10754. doi: 10.7717/peerj.10754 (PMC7860108; doi:10.7717/peerj.10754)
Supplement: Supplemental Information 2 [file peerj-09-10754-s002.xls]

## Sheet: TLR4-rs1927914
ID number	group	genotypes	gender	age	smoking status	pack-year
1	control	AA	male	73	no	0
2	control	AA	male	53	no	0
3	control	AA	male	71	no	0
4	control	AA	male	57	no	0
5	control	AA	male	57	no	0
6	control	AA	male	76	no	0
7	control	AA	male	52	no	0
8	control	AA	male	54	no	0
9	control	AA	male	56	no	0
10	control	AA	male	54	no	0
11	control	AA	male	51	no	0
12	control	AA	male	71	no	0
13	control	AA	male	53	no	0
14	control	AA	male	57	no	0
15	control	AA	male	75	no	0
16	control	AA	male	76	no	0
17	control	AA	male	75	no	0
18	control	AA	male	89	no	0
19	control	AA	male	50	no	0
20	control	AA	male	40	no	0
21	control	AA	male	43	no	0
22	control	AA	male	50	no	0
23	control	AA	male	44	no	0
24	control	AA	male	32	no	0
25	control	AA	male	49	no	0
26	control	AA	male	40	no	0
27	control	AA	male	44	no	0
28	control	AA	male	49	no	0
29	control	AA	male	45	no	0
30	control	AA	male	48	no	0
31	control	AA	male	46	no	0
32	control	AA	male	84	no	0
33	control	AA	male	27	no	0
34	control	AA	male	25	no	0
35	control	AA	male	25	no	0
36	control	AA	male	23	no	0
37	control	AA	male	25	no	0
38	control	AA	male	27	no	0
39	control	AA	male	24	no	0
40	control	AA	male	24	no	0
41	control	AA	male	23	no	0
42	control	AA	male	28	no	0
43	control	AA	male	29	no	0
44	control	AA	male	31	no	0
45	control	AA	male	88	no	0
46	control	AA	male	87	no	0
47	control	AA	male	84	no	0
48	control	AA	male	83	no	0
49	control	AA	male	85	no	0
50	control	AA	male	85	no	0
51	control	AA	male	86	no	0
52	control	AA	male	85	no	0
53	control	AA	male	89	no	0
54	control	AA	male	88	no	0
55	control	AA	male	82	no	0
56	control	AA	male	85	no	0
57	control	AA	male	84	no	0
58	control	AA	male	86	no	0
59	control	AA	male	88	no	0
60	control	AA	male	85	no	0
61	control	AA	male	86	no	0
62	control	AA	male	83	no	0
63	control	AA	male	87	no	0
64	control	AA	male	87	no	0
65	control	AA	male	89	no	0
66	control	AA	male	86	no	0
67	control	AA	male	85	no	0
68	control	AA	male	83	no	0
69	control	AA	male	87	no	0
70	control	AA	male	87	no	0
71	control	AA	male	84	no	0
72	control	AA	male	90	no	0
73	control	AA	male	85	no	0
74	control	AA	male	85	no	0
75	control	AA	male	92	no	0
76	control	AA	male	85	no	0
77	control	AA	male	90	no	0
78	control	AA	male	83	no	0
79	control	AA	male	85	no	0
80	control	AA	male	87	no	0
81	control	AA	male	87	no	0
82	control	AA	male	84	no	0
83	control	AA	male	84	no	0
84	control	AA	male	82	no	0
85	control	AA	male	86	no	0
86	control	GA	male	57	no	0
87	control	GA	male	54	no	0
88	control	GA	male	55	no	0
89	control	GA	male	66	no	0
90	control	GA	male	53	no	0
91	control	GA	male	66	no	0
92	control	GA	male	60	no	0
93	control	GA	male	65	no	0
94	control	GA	male	80	no	0
95	control	GA	male	60	no	0
96	control	GA	male	53	no	0
97	control	GA	male	51	no	0
98	control	GA	male	52	no	0
99	control	GA	male	56	no	0
100	control	GA	male	53	no	0
101	control	GA	male	55	no	0
102	control	GA	male	51	no	0
103	control	GA	male	54	no	0
104	control	GA	male	51	no	0
105	control	GA	male	52	no	0
106	control	GA	male	51	no	0
107	control	GA	male	58	no	0
108	control	GA	male	81	no	0
109	control	GA	male	84	no	0
110	control	GA	male	48	no	0
111	control	GA	male	48	no	0
112	control	GA	male	43	no	0
113	control	GA	male	49	no	0
114	control	GA	male	46	no	0
115	control	GA	male	48	no	0
116	control	GA	male	50	no	0
117	control	GA	male	43	no	0
118	control	GA	male	42	no	0
119	control	GA	male	44	no	0
120	control	GA	male	44	no	0
121	control	GA	male	50	no	0
122	control	GA	male	43	no	0
123	control	GA	male	23	no	0
124	control	GA	male	24	no	0
125	control	GA	male	28	no	0
126	control	GA	male	25	no	0
127	control	GA	male	25	no	0
128	control	GA	male	29	no	0
129	control	GA	male	25	no	0
130	control	GA	male	26	no	0
131	control	GA	male	25	no	0
132	control	GA	male	25	no	0
133	control	GA	male	23	no	0
134	control	GA	male	23	no	0
135	control	GA	male	29	no	0
136	control	GA	male	22	no	0
137	control	GA	male	27	no	0
138	control	GA	male	28	no	0
139	control	GA	male	25	no	0
140	control	GA	male	25	no	0
141	control	GA	male	25	no	0
142	control	GA	male	24	no	0
143	control	GA	male	23	no	0
144	control	GA	male	37	no	0
145	control	GA	male	28	no	0
146	control	GA	male	33	no	0
147	control	GA	male	93	no	0
148	control	GA	male	86	no	0
149	control	GA	male	86	no	0
150	control	GA	male	87	no	0
151	control	GA	male	82	no	0
152	control	GA	male	82	no	0
153	control	GA	male	81	no	0
154	control	GA	male	82	no	0
155	control	GA	male	85	no	0
156	control	GA	male	83	no	0
157	control	GA	male	81	no	0
158	control	GA	male	90	no	0
159	control	GA	male	82	no	0
160	control	GA	male	84	no	0
161	control	GA	male	82	no	0
162	control	GA	male	85	no	0
163	control	GA	male	84	no	0
164	control	GA	male	84	no	0
165	control	GA	male	87	no	0
166	control	GA	male	84	no	0
167	control	GA	male	90	no	0
168	control	GA	male	85	no	0
169	control	GA	male	84	no	0
170	control	GA	male	88	no	0
171	control	GA	male	85	no	0
172	control	GA	male	88	no	0
173	control	GA	male	87	no	0
174	control	GA	male	85	no	0
175	control	GA	male	87	no	0
176	control	GA	male	88	no	0
177	control	GA	male	85	no	0
178	control	GA	male	90	no	0
179	control	GA	male	82	no	0
180	control	GA	male	87	no	0
181	control	GA	male	88	no	0
182	control	GA	male	92	no	0
183	control	GA	male	90	no	0
184	control	GA	male	84	no	0
185	control	GA	male	82	no	0
186	control	GA	male	81	no	0
187	control	GA	male	90	no	0
188	control	GA	male	84	no	0
189	control	GA	male	87	no	0
190	control	GA	male	87	no	0
191	control	GA	male	85	no	0
192	control	GA	male	81	no	0
193	control	GA	male	85	no	0
194	control	GA	male	87	no	0
195	control	GA	male	85	no	0
196	control	GA	male	89	no	0
197	control	GA	male	88	no	0
198	control	GA	male	85	no	0
199	control	GA	male	85	no	0
200	control	GA	male	92	no	0
201	control	GA	male	83	no	0
202	control	GA	male	88	no	0
203	control	GA	male	84	no	0
204	control	GA	male	88	no	0
205	control	GA	male	84	no	0
206	control	GA	male	89	no	0
207	control	GA	male	83	no	0
208	control	GA	male	84	no	0
209	control	GA	male	92	no	0
210	control	GA	male	86	no	0
211	control	GA	male	85	no	0
212	control	GA	male	85	no	0
213	control	GA	male	81	no	0
214	control	GA	male	87	no	0
215	control	GA	male	86	no	0
216	control	GG	male	66	no	0
217	control	GG	male	53	no	0
218	control	GG	male	52	no	0
219	control	GG	male	57	no	0
220	control	GG	male	41	no	0
221	control	GG	male	40	no	0
222	control	GG	male	48	no	0
223	control	GG	male	29	no	0
224	control	GG	male	28	no	0
225	control	GG	male	22	no	0
226	control	GG	male	24	no	0
227	control	GG	male	24	no	0
228	control	GG	male	40	no	0
229	control	GG	male	36	no	0
230	control	GG	male	88	no	0
231	control	GG	male	82	no	0
232	control	GG	male	83	no	0
233	control	GG	male	85	no	0
234	control	GG	male	82	no	0
235	control	GG	male	82	no	0
236	control	GG	male	82	no	0
237	control	GG	male	85	no	0
238	control	GG	male	82	no	0
239	control	GG	male	88	no	0
240	control	GG	male	90	no	0
241	control	GG	male	86	no	0
242	control	GG	male	90	no	0
243	control	GG	male	82	no	0
244	control	GG	male	85	no	0
245	control	GG	male	83	no	0
246	control	GG	male	89	no	0
247	control	GG	male	81	no	0
248	control	GG	male	83	no	0
249	control	GG	male	85	no	0
250	control	GG	male	87	no	0
251	control	GG	male	87	no	0
252	control	GG	male	86	no	0
253	control	GG	male	87	no	0
254	control	GG	male	85	no	0
255	control	GG	male	95	no	0
256	control	GG	male	87	no	0
257	control	GG	male	84	no	0
258	control	GG	male	87	no	0
259	control	GG	male	88	no	0
260	control	GG	male	85	no	0
261	control	AA	female	51	no	0
262	control	AA	female	52	no	0
263	control	AA	female	59	no	0
264	control	AA	female	58	no	0
265	control	AA	female	67	no	0
266	control	AA	female	67	no	0
267	control	AA	female	59	no	0
268	control	AA	female	60	no	0
269	control	AA	female	52	no	0
270	control	AA	female	59	no	0
271	control	AA	female	53	no	0
272	control	AA	female	54	no	0
273	control	AA	female	53	no	0
274	control	AA	female	56	no	0
275	control	AA	female	75	no	0
276	control	AA	female	80	no	0
277	control	AA	female	97	no	0
278	control	AA	female	86	no	0
279	control	AA	female	82	no	0
280	control	AA	female	83	no	0
281	control	AA	female	87	no	0
282	control	AA	female	85	no	0
283	control	AA	female	86	no	0
284	control	AA	female	88	no	0
285	control	GA	female	52	no	0
286	control	GA	female	57	no	0
287	control	GA	female	59	no	0
288	control	GA	female	74	no	0
289	control	GA	female	55	no	0
290	control	GA	female	52	no	0
291	control	GA	female	59	no	0
292	control	GA	female	60	no	0
293	control	GA	female	62	no	0
294	control	GA	female	60	no	0
295	control	GA	female	58	no	0
296	control	GA	female	56	no	0
297	control	GA	female	68	no	0
298	control	GA	female	63	no	0
299	control	GA	female	63	no	0
300	control	GA	female	54	no	0
301	control	GA	female	60	no	0
302	control	GA	female	52	no	0
303	control	GA	female	51	no	0
304	control	GA	female	71	no	0
305	control	GA	female	80	no	0
306	control	GA	female	78	no	0
307	control	GA	female	78	no	0
308	control	GA	female	24	no	0
309	control	GA	female	29	no	0
310	control	GA	female	30	no	0
311	control	GA	female	27	no	0
312	control	GA	female	26	no	0
313	control	GA	female	82	no	0
314	control	GA	female	85	no	0
315	control	GA	female	85	no	0
316	control	GA	female	86	no	0
317	control	GA	female	81	no	0
318	control	GA	female	87	no	0
319	control	GA	female	82	no	0
320	control	GA	female	82	no	0
321	control	GA	female	85	no	0
322	control	GA	female	90	no	0
323	control	GA	female	85	no	0
324	control	GA	female	82	no	0
325	control	GG	female	52	no	0
326	control	GG	female	68	no	0
327	control	GG	female	73	no	0
328	control	GG	female	30	no	0
329	control	GG	female	28	no	0
330	control	GG	female	84	no	0
331	control	GG	female	84	no	0
332	control	GG	female	84	no	0
333	control	GG	female	85	no	0
334	control	AA	male	53	yes	27
335	control	AA	male	66	yes	50
336	control	AA	male	67	yes	25
337	control	AA	male	52	yes	35
338	control	AA	male	52	yes	22
339	control	AA	male	55	yes	39
340	control	AA	male	56	yes	39
341	control	AA	male	56	yes	30
342	control	AA	male	56	yes	32
343	control	AA	male	67	yes	57
344	control	AA	male	55	yes	26
345	control	AA	male	52	yes	14
346	control	AA	male	57	yes	35
347	control	AA	male	69	yes	41
348	control	AA	male	57	yes	29
349	control	AA	male	53	yes	29
350	control	AA	male	69	yes	41
351	control	AA	male	69	yes	59
352	control	AA	male	52	yes	32
353	control	AA	male	53	yes	23
354	control	AA	male	52	yes	32
355	control	AA	male	53	yes	53
356	control	AA	male	62	yes	42
357	control	AA	male	55	yes	99
358	control	AA	male	59	yes	26
359	control	AA	male	53	yes	8
360	control	AA	male	57	yes	37
361	control	AA	male	55	yes	35
362	control	AA	male	57	yes	2
363	control	AA	male	51	yes	45
364	control	AA	male	53	yes	23
365	control	AA	male	52	yes	15
366	control	AA	male	72	yes	8
367	control	AA	male	51	yes	15
368	control	AA	male	53	yes	5
369	control	AA	male	55	yes	10
370	control	AA	male	56	yes	15
371	control	AA	male	71	yes	80
372	control	AA	male	37	yes	15
373	control	AA	male	46	yes	10
374	control	AA	male	50	yes	20
375	control	AA	male	48	yes	60
376	control	AA	male	50	yes	20
377	control	AA	male	47	yes	30
378	control	AA	male	40	yes	20
379	control	AA	male	29	yes	1.5
380	control	AA	male	85	yes	30
381	control	AA	male	85	yes	4
382	control	AA	male	81	yes	12.5
383	control	AA	male	85	yes	50
384	control	AA	male	83	yes	60
385	control	AA	male	83	yes	10
386	control	AA	male	83	yes	15
387	control	AA	male	90	yes	20
388	control	AA	male	86	yes	20
389	control	AA	male	86	yes	20
390	control	AA	male	82	yes	80
391	control	GA	male	71	yes	59
392	control	GA	male	68	yes	38
393	control	GA	male	68	yes	39
394	control	GA	male	71	yes	27
395	control	GA	male	55	yes	40
396	control	GA	male	52	yes	30
397	control	GA	male	53	yes	14
398	control	GA	male	55	yes	45
399	control	GA	male	56	yes	29
400	control	GA	male	54	yes	27
401	control	GA	male	53	yes	56
402	control	GA	male	67	yes	21
403	control	GA	male	55	yes	34
404	control	GA	male	53	yes	31
405	control	GA	male	54	yes	22
406	control	GA	male	60	yes	22
407	control	GA	male	56	yes	33
408	control	GA	male	54	yes	32
409	control	GA	male	67	yes	57
410	control	GA	male	71	yes	44
411	control	GA	male	53	yes	34
412	control	GA	male	53	yes	16
413	control	GA	male	66	yes	54
414	control	GA	male	62	yes	37
415	control	GA	male	55	yes	5
416	control	GA	male	60	yes	20
417	control	GA	male	55	yes	10
418	control	GA	male	59	yes	27
419	control	GA	male	57	yes	10
420	control	GA	male	59	yes	20
421	control	GA	male	52	yes	5
422	control	GA	male	51	yes	2
423	control	GA	male	52	yes	8
424	control	GA	male	56	yes	3
425	control	GA	male	58	yes	6
426	control	GA	male	55	yes	31
427	control	GA	male	53	yes	34
428	control	GA	male	54	yes	10
429	control	GA	male	53	yes	20
430	control	GA	male	54	yes	14
431	control	GA	male	79	yes	20
432	control	GA	male	57	yes	40
433	control	GA	male	58	yes	20
434	control	GA	male	81	yes	60
435	control	GA	male	46	yes	50
436	control	GA	male	46	yes	20
437	control	GA	male	50	yes	20
438	control	GA	male	49	yes	10
439	control	GA	male	47	yes	20
440	control	GA	male	50	yes	10
441	control	GA	male	24	yes	1
442	control	GA	male	26	yes	1
443	control	GA	male	27	yes	0.5
444	control	GA	male	37	yes	1.6
445	control	GA	male	93	yes	40
446	control	GA	male	83	yes	20
447	control	GA	male	87	yes	40
448	control	GA	male	83	yes	100
449	control	GA	male	87	yes	40
450	control	GA	male	89	yes	20
451	control	GA	male	83	yes	10
452	control	GA	male	92	yes	40
453	control	GA	male	81	yes	40
454	control	GA	male	90	yes	60
455	control	GA	male	89	yes	80
456	control	GA	male	83	yes	25
457	control	GA	male	87	yes	25
458	control	GG	male	71	yes	26
459	control	GG	male	53	yes	28
460	control	GG	male	54	yes	9
461	control	GG	male	54	yes	31
462	control	GG	male	56	yes	30
463	control	GG	male	56	yes	28
464	control	GG	male	51	yes	34
465	control	GG	male	58	yes	20
466	control	GG	male	55	yes	45
467	control	GG	male	51	yes	5
468	control	GG	male	82	yes	60
469	control	GG	male	41	yes	30
470	control	GG	male	46	yes	30
471	control	GG	male	48	yes	30
472	control	GG	male	93	yes	10
473	control	GG	male	84	yes	20
474	control	GG	male	90	yes	60
475	control	GG	male	88	yes	10
476	control	AA	female	62	yes	36
477	control	AA	female	64	yes	18
478	control	AA	female	58	yes	8
479	control	GA	female	58	yes	24
480	control	GG	female	60	yes	32
481	case	AA	male	48	no	0
482	case	AA	male	48	no	0
483	case	AA	male	63	no	0
484	case	AA	male	55	no	0
485	case	AA	male	55	no	0
486	case	AA	male	61	no	0
487	case	AA	male	76	no	0
488	case	AA	male	51	no	0
489	case	AA	male	72	no	0
490	case	AA	male	40	no	0
491	case	AA	male	50	no	0
492	case	AA	male	62	no	0
493	case	AA	male	64	no	0
494	case	AA	male	67	no	0
495	case	AA	male	58	no	0
496	case	AA	male	72	no	0
497	case	AA	male	51	no	0
498	case	AA	male	55	no	0
499	case	AA	male	25	no	0
500	case	AA	male	32	no	0
501	case	AA	male	75	no	0
502	case	AA	male	65	no	0
503	case	AA	male	45	no	0
504	case	AA	male	67	no	0
505	case	AA	male	55	no	0
506	case	AA	male	61	no	0
507	case	AA	male	53	no	0
508	case	AA	male	54	no	0
509	case	AA	male	62	no	0
510	case	AA	male	56	no	0
511	case	AA	male	73	no	0
512	case	AA	male	75	no	0
513	case	AA	male	54	no	0
514	case	AA	male	53	no	0
515	case	AA	male	46	no	0
516	case	AA	male	52	no	0
517	case	AA	male	78	no	0
518	case	AA	male	58	no	0
519	case	AA	male	51	no	0
520	case	AA	male	57	no	0
521	case	AA	male	49	no	0
522	case	GA	male	41	no	0
523	case	GA	male	60	no	0
524	case	GA	male	54	no	0
525	case	GA	male	57	no	0
526	case	GA	male	64	no	0
527	case	GA	male	61	no	0
528	case	GA	male	40	no	0
529	case	GA	male	56	no	0
530	case	GA	male	32	no	0
531	case	GA	male	54	no	0
532	case	GA	male	55	no	0
533	case	GA	male	68	no	0
534	case	GA	male	52	no	0
535	case	GA	male	65	no	0
536	case	GA	male	71	no	0
537	case	GA	male	54	no	0
538	case	GA	male	54	no	0
539	case	GA	male	66	no	0
540	case	GA	male	58	no	0
541	case	GA	male	73	no	0
542	case	GA	male	75	no	0
543	case	GA	male	67	no	0
544	case	GA	male	70	no	0
545	case	GA	male	68	no	0
546	case	GA	male	66	no	0
547	case	GA	male	53	no	0
548	case	GA	male	62	no	0
549	case	GA	male	73	no	0
550	case	GA	male	73	no	0
551	case	GA	male	58	no	0
552	case	GA	male	60	no	0
553	case	GA	male	55	no	0
554	case	GA	male	56	no	0
555	case	GA	male	53	no	0
556	case	GA	male	38	no	0
557	case	GA	male	49	no	0
558	case	GA	male	60	no	0
559	case	GA	male	58	no	0
560	case	GA	male	39	no	0
561	case	GA	male	55	no	0
562	case	GA	male	64	no	0
563	case	GA	male	59	no	0
564	case	GA	male	53	no	0
565	case	GA	male	57	no	0
566	case	GA	male	52	no	0
567	case	GA	male	74	no	0
568	case	GA	male	49	no	0
569	case	GA	male	60	no	0
570	case	GA	male	48	no	0
571	case	GA	male	76	no	0
572	case	GA	male	56	no	0
573	case	GG	male	57	no	0
574	case	GG	male	43	no	0
575	case	GG	male	73	no	0
576	case	GG	male	71	no	0
577	case	GG	male	68	no	0
578	case	GG	male	38	no	0
579	case	GG	male	78	no	0
580	case	GG	male	70	no	0
581	case	GG	male	54	no	0
582	case	AA	female	58	no	0
583	case	AA	female	57	no	0
584	case	AA	female	66	no	0
585	case	AA	female	62	no	0
586	case	AA	female	53	no	0
587	case	AA	female	71	no	0
588	case	AA	female	49	no	0
589	case	AA	female	58	no	0
590	case	AA	female	64	no	0
591	case	AA	female	52	no	0
592	case	AA	female	55	no	0
593	case	AA	female	68	no	0
594	case	AA	female	56	no	0
595	case	AA	female	54	no	0
596	case	AA	female	69	no	0
597	case	AA	female	68	no	0
598	case	AA	female	59	no	0
599	case	AA	female	62	no	0
600	case	AA	female	47	no	0
601	case	AA	female	47	no	0
602	case	AA	female	56	no	0
603	case	AA	female	67	no	0
604	case	AA	female	64	no	0
605	case	AA	female	57	no	0
606	case	AA	female	69	no	0
607	case	AA	female	61	no	0
608	case	AA	female	65	no	0
609	case	AA	female	58	no	0
610	case	AA	female	75	no	0
611	case	AA	female	60	no	0
612	case	AA	female	67	no	0
613	case	AA	female	66	no	0
614	case	GA	female	55	no	0
615	case	GA	female	57	no	0
616	case	GA	female	55	no	0
617	case	GA	female	71	no	0
618	case	GA	female	63	no	0
619	case	GA	female	73	no	0
620	case	GA	female	59	no	0
621	case	GA	female	52	no	0
622	case	GA	female	47	no	0
623	case	GA	female	63	no	0
624	case	GA	female	62	no	0
625	case	GA	female	63	no	0
626	case	GA	female	57	no	0
627	case	GA	female	57	no	0
628	case	GA	female	60	no	0
629	case	GA	female	61	no	0
630	case	GA	female	62	no	0
631	case	GA	female	46	no	0
632	case	GA	female	51	no	0
633	case	GA	female	65	no	0
634	case	GA	female	51	no	0
635	case	GA	female	67	no	0
636	case	GA	female	71	no	0
637	case	GA	female	58	no	0
638	case	GA	female	66	no	0
639	case	GA	female	62	no	0
640	case	GA	female	60	no	0
641	case	GA	female	60	no	0
642	case	GA	female	64	no	0
643	case	GA	female	62	no	0
644	case	GA	female	58	no	0
645	case	GA	female	56	no	0
646	case	GA	female	63	no	0
647	case	GA	female	57	no	0
648	case	GA	female	78	no	0
649	case	GG	female	58	no	0
650	case	GG	female	59	no	0
651	case	GG	female	58	no	0
652	case	AA	male	47	yes	20
653	case	AA	male	50	yes	1
654	case	AA	male	45	yes	20
655	case	AA	male	54	yes	80
656	case	AA	male	55	yes	15
657	case	AA	male	73	yes	12
658	case	AA	male	62	yes	40
659	case	AA	male	58	yes	60
660	case	AA	male	58	yes	40
661	case	AA	male	48	yes	50
662	case	AA	male	58	yes	45
663	case	AA	male	44	yes	20
664	case	AA	male	41	yes	13
665	case	AA	male	69	yes	150
666	case	AA	male	52	yes	15
667	case	AA	male	63	yes	4
668	case	AA	male	53	yes	30
669	case	AA	male	64	yes	15
670	case	AA	male	69	yes	40
671	case	AA	male	46	yes	50
672	case	AA	male	53	yes	45
673	case	AA	male	44	yes	30
674	case	AA	male	65	yes	25
675	case	AA	male	60	yes	40
676	case	AA	male	58	yes	20
677	case	AA	male	73	yes	50
678	case	AA	male	46	yes	37.5
679	case	AA	male	67	yes	120
680	case	AA	male	76	yes	90
681	case	AA	male	64	yes	40
682	case	AA	male	56	yes	30
683	case	AA	male	40	yes	20
684	case	AA	male	54	yes	10
685	case	AA	male	57	yes	30
686	case	AA	male	63	yes	100
687	case	AA	male	61	yes	40
688	case	AA	male	69	yes	48
689	case	AA	male	50	yes	30
690	case	AA	male	73	yes	13
691	case	AA	male	77	yes	55
692	case	AA	male	71	yes	23
693	case	AA	male	70	yes	3
694	case	AA	male	67	yes	50
695	case	AA	male	80	yes	50
696	case	AA	male	53	yes	30
697	case	AA	male	66	yes	15
698	case	AA	male	69	yes	40
699	case	AA	male	36	yes	14
700	case	AA	male	38	yes	15
701	case	AA	male	67	yes	23
702	case	AA	male	52	yes	30
703	case	AA	male	69	yes	40
704	case	AA	male	67	yes	42
705	case	AA	male	57	yes	40
706	case	AA	male	53	yes	30
707	case	AA	male	69	yes	75
708	case	AA	male	57	yes	20
709	case	AA	male	58	yes	25
710	case	AA	male	62	yes	30
711	case	AA	male	52	yes	4
712	case	AA	male	58	yes	45
713	case	AA	male	79	yes	7
714	case	AA	male	60	yes	40
715	case	AA	male	69	yes	35
716	case	AA	male	69	yes	9
717	case	AA	male	61	yes	30
718	case	AA	male	62	yes	75
719	case	AA	male	58	yes	40
720	case	AA	male	60	yes	30
721	case	AA	male	61	yes	40
722	case	AA	male	59	yes	35
723	case	AA	male	71	yes	9
724	case	AA	male	38	yes	30
725	case	AA	male	73	yes	20
726	case	AA	male	56	yes	38
727	case	AA	male	50	yes	30
728	case	AA	male	53	yes	2
729	case	AA	male	58	yes	45
730	case	AA	male	44	yes	8
731	case	AA	male	50	yes	27
732	case	AA	male	51	yes	23
733	case	AA	male	46	yes	23
734	case	AA	male	73	yes	90
735	case	AA	male	47	yes	10
736	case	AA	male	49	yes	25
737	case	AA	male	44	yes	30
738	case	AA	male	51	yes	19
739	case	AA	male	54	yes	30
740	case	AA	male	72	yes	23
741	case	AA	male	52	yes	45
742	case	AA	male	52	yes	23
743	case	AA	male	45	yes	10
744	case	AA	male	54	yes	20
745	case	AA	male	58	yes	50
746	case	AA	male	53	yes	23
747	case	AA	male	56	yes	25
748	case	AA	male	74	yes	120
749	case	AA	male	71	yes	15
750	case	AA	male	54	yes	30
751	case	AA	male	59	yes	30
752	case	AA	male	86	yes	11.25
753	case	AA	male	49	yes	30
754	case	AA	male	57	yes	40
755	case	AA	male	39	yes	75
756	case	AA	male	55	yes	60
757	case	AA	male	73	yes	30
758	case	AA	male	50	yes	20
759	case	AA	male	58	yes	20
760	case	AA	male	55	yes	30
761	case	AA	male	78	yes	22.5
762	case	AA	male	48	yes	25
763	case	AA	male	51	yes	30
764	case	AA	male	58	yes	30
765	case	AA	male	74	yes	30
766	case	AA	male	57	yes	30
767	case	AA	male	78	yes	30
768	case	AA	male	55	yes	30
769	case	AA	male	72	yes	50
770	case	AA	male	55	yes	15
771	case	GA	male	49	yes	75
772	case	GA	male	47	yes	40
773	case	GA	male	48	yes	60
774	case	GA	male	50	yes	40
775	case	GA	male	52	yes	15
776	case	GA	male	66	yes	15
777	case	GA	male	62	yes	40
778	case	GA	male	59	yes	45
779	case	GA	male	62	yes	80
780	case	GA	male	67	yes	40
781	case	GA	male	53	yes	7.5
782	case	GA	male	60	yes	40
783	case	GA	male	59	yes	30
784	case	GA	male	50	yes	25
785	case	GA	male	55	yes	40
786	case	GA	male	68	yes	20
787	case	GA	male	57	yes	40
788	case	GA	male	63	yes	40
789	case	GA	male	67	yes	6
790	case	GA	male	60	yes	40
791	case	GA	male	62	yes	40
792	case	GA	male	67	yes	22.5
793	case	GA	male	73	yes	40
794	case	GA	male	59	yes	22.5
795	case	GA	male	64	yes	30
796	case	GA	male	37	yes	20
797	case	GA	male	49	yes	52.5
798	case	GA	male	65	yes	8
799	case	GA	male	48	yes	30
800	case	GA	male	54	yes	35
801	case	GA	male	60	yes	40
802	case	GA	male	64	yes	30
803	case	GA	male	57	yes	10
804	case	GA	male	55	yes	60
805	case	GA	male	49	yes	9
806	case	GA	male	63	yes	10
807	case	GA	male	72	yes	100
808	case	GA	male	75	yes	50
809	case	GA	male	52	yes	30
810	case	GA	male	66	yes	25
811	case	GA	male	59	yes	45
812	case	GA	male	66	yes	40
813	case	GA	male	60	yes	40
814	case	GA	male	56	yes	60
815	case	GA	male	56	yes	60
816	case	GA	male	73	yes	40
817	case	GA	male	77	yes	40
818	case	GA	male	72	yes	50
819	case	GA	male	44	yes	40
820	case	GA	male	69	yes	10
821	case	GA	male	67	yes	50
822	case	GA	male	75	yes	30
823	case	GA	male	70	yes	30
824	case	GA	male	68	yes	15
825	case	GA	male	71	yes	50
826	case	GA	male	72	yes	75
827	case	GA	male	53	yes	15
828	case	GA	male	70	yes	20
829	case	GA	male	66	yes	30
830	case	GA	male	66	yes	31
831	case	GA	male	67	yes	40
832	case	GA	male	66	yes	80
833	case	GA	male	65	yes	20
834	case	GA	male	57	yes	40
835	case	GA	male	73	yes	13
836	case	GA	male	62	yes	10
837	case	GA	male	72	yes	3
838	case	GA	male	75	yes	25
839	case	GA	male	65	yes	19
840	case	GA	male	62	yes	36
841	case	GA	male	62	yes	20
842	case	GA	male	62	yes	77
843	case	GA	male	58	yes	90
844	case	GA	male	60	yes	30
845	case	GA	male	58	yes	15
846	case	GA	male	77	yes	50
847	case	GA	male	62	yes	20
848	case	GA	male	75	yes	45
849	case	GA	male	69	yes	40
850	case	GA	male	68	yes	20
851	case	GA	male	58	yes	34
852	case	GA	male	50	yes	4
853	case	GA	male	39	yes	15
854	case	GA	male	66	yes	45
855	case	GA	male	44	yes	15
856	case	GA	male	66	yes	60
857	case	GA	male	68	yes	40
858	case	GA	male	53	yes	8
859	case	GA	male	69	yes	20
860	case	GA	male	57	yes	45
861	case	GA	male	53	yes	70
862	case	GA	male	50	yes	20
863	case	GA	male	60	yes	5
864	case	GA	male	79	yes	15
865	case	GA	male	53	yes	23
866	case	GA	male	55	yes	38
867	case	GA	male	44	yes	20
868	case	GA	male	60	yes	8
869	case	GA	male	60	yes	30
870	case	GA	male	71	yes	15
871	case	GA	male	58	yes	70
872	case	GA	male	54	yes	15
873	case	GA	male	57	yes	40
874	case	GA	male	46	yes	10
875	case	GA	male	60	yes	30
876	case	GA	male	55	yes	30
877	case	GA	male	47	yes	45
878	case	GA	male	46	yes	20
879	case	GA	male	51	yes	10
880	case	GA	male	47	yes	50
881	case	GA	male	55	yes	25
882	case	GA	male	72	yes	45
883	case	GA	male	51	yes	6
884	case	GA	male	60	yes	60
885	case	GA	male	46	yes	30
886	case	GA	male	60	yes	6
887	case	GA	male	50	yes	38
888	case	GA	male	71	yes	20
889	case	GA	male	60	yes	68
890	case	GA	male	56	yes	10
891	case	GA	male	57	yes	20
892	case	GA	male	55	yes	20
893	case	GA	male	53	yes	74
894	case	GA	male	54	yes	30
895	case	GA	male	54	yes	12
896	case	GA	male	53	yes	30
897	case	GA	male	57	yes	30
898	case	GA	male	56	yes	90
899	case	GA	male	65	yes	20
900	case	GA	male	54	yes	30
901	case	GA	male	51	yes	30
902	case	GA	male	54	yes	35
903	case	GA	male	45	yes	20
904	case	GA	male	51	yes	20
905	case	GA	male	73	yes	45
906	case	GA	male	59	yes	40
907	case	GA	male	57	yes	60
908	case	GA	male	71	yes	7.2
909	case	GA	male	60	yes	15
910	case	GA	male	53	yes	15
911	case	GA	male	50	yes	37.5
912	case	GA	male	54	yes	30
913	case	GA	male	48	yes	30
914	case	GA	male	71	yes	30
915	case	GA	male	56	yes	30
916	case	GA	male	76	yes	20
917	case	GA	male	53	yes	50
918	case	GA	male	58	yes	15
919	case	GG	male	61	yes	80
920	case	GG	male	50	yes	5
921	case	GG	male	58	yes	15
922	case	GG	male	58	yes	40
923	case	GG	male	63	yes	30
924	case	GG	male	61	yes	80
925	case	GG	male	46	yes	10
926	case	GG	male	47	yes	45
927	case	GG	male	67	yes	30
928	case	GG	male	53	yes	45
929	case	GG	male	44	yes	20
930	case	GG	male	58	yes	20
931	case	GG	male	56	yes	30
932	case	GG	male	72	yes	50
933	case	GG	male	56	yes	40
934	case	GG	male	57	yes	23
935	case	GG	male	60	yes	30
936	case	GG	male	58	yes	15
937	case	GG	male	44	yes	30
938	case	GG	male	49	yes	23
939	case	GG	male	49	yes	20
940	case	GG	male	68	yes	20
941	case	GG	male	71	yes	40
942	case	GG	male	78	yes	60
943	case	GG	male	57	yes	30
944	case	GG	male	71	yes	40
945	case	GG	male	83	yes	60
946	case	GG	male	58	yes	30
947	case	GG	male	58	yes	30
948	case	GG	male	51	yes	20
949	case	GG	male	56	yes	60
950	case	GG	male	71	yes	40
951	case	GG	male	50	yes	20
952	case	GG	male	48	yes	30
953	case	GG	male	54	yes	30
954	case	AA	female	67	yes	30
955	case	AA	female	74	yes	25
956	case	AA	female	58	yes	30
957	case	GA	female	63	yes	30
958	case	GA	female	67	yes	50
959	case	GA	female	72	yes	11
960	case	GG	female	58	yes	3

## Sheet: TLR4-rs11536891
ID number	group	genotypes	gender	age	smoking status	pack-year
1	control	TT	female	52	no	0
2	control	TT	female	51	no	0
3	control	TC	female	52	no	0
4	control	TC	female	57	no	0
5	control	TT	female	59	no	0
6	control	TT	male	73	no	0
7	control	TT	female	52	no	0
8	control	TT	female	59	no	0
9	control	TT	female	74	no	0
10	control	TT	female	55	no	0
11	control	TT	female	52	no	0
12	control	TT	female	59	no	0
13	control	TT	female	62	yes	36
14	control	TT	female	58	no	0
15	control	TT	female	60	no	0
16	control	TC	female	62	no	0
17	control	TT	female	60	no	0
18	control	TT	female	67	no	0
19	control	TT	female	58	no	0
20	control	TT	male	71	yes	59
21	control	TT	female	67	no	0
22	control	TT	male	53	no	0
23	control	TT	male	68	yes	38
24	control	TT	male	53	yes	27
25	control	TT	male	66	yes	50
26	control	TT	male	68	yes	39
27	control	TT	male	71	yes	26
28	control	TT	male	67	yes	25
29	control	TT	male	71	yes	27
30	control	TT	male	71	no	0
31	control	TC	male	55	yes	40
32	control	TC	female	60	yes	32
33	control	TT	male	52	yes	35
34	control	TT	male	52	yes	30
35	control	TT	male	52	yes	22
36	control	TT	male	53	yes	14
37	control	TT	male	55	yes	39
38	control	TC	male	57	no	0
39	control	TT	male	55	yes	45
40	control	TT	male	56	yes	39
41	control	TT	male	54	no	0
42	control	TT	male	56	yes	30
43	control	TT	male	56	yes	32
44	control	TT	male	55	no	0
45	control	TT	male	56	yes	29
46	control	TT	male	67	yes	57
47	control	TC	male	54	yes	27
48	control	TT	male	55	yes	26
49	control	TT	male	52	yes	14
50	control	TT	male	57	yes	35
51	control	TC	male	53	yes	56
52	control	TT	male	69	yes	41
53	control	TT	male	66	no	0
54	control	TT	male	57	yes	29
55	control	TT	male	66	no	0
56	control	TT	female	59	no	0
57	control	TC	female	56	no	0
58	control	TT	male	53	yes	29
59	control	TT	male	67	yes	21
60	control	TT	male	55	yes	34
61	control	TT	female	60	no	0
62	control	TT	male	53	yes	28
63	control	TT	male	53	no	0
64	control	TC	male	53	yes	31
65	control	TT	male	69	yes	41
66	control	TT	male	69	yes	59
67	control	TT	female	68	no	0
68	control	TT	male	57	no	0
69	control	TT	male	52	yes	32
70	control	TT	male	53	yes	23
71	control	TC	male	54	yes	22
72	control	TT	male	52	yes	32
73	control	TT	male	60	yes	22
74	control	TT	male	54	yes	9
75	control	TT	male	56	yes	33
76	control	TT	male	54	yes	32
77	control	TT	male	53	yes	53
78	control	TT	male	54	yes	31
79	control	TT	male	67	yes	57
80	control	TT	male	56	yes	30
81	control	TT	male	71	yes	44
82	control	TT	male	56	yes	28
83	control	TT	male	53	yes	34
84	control	TT	male	53	yes	16
85	control	TC	female	68	no	0
86	control	TT	female	64	yes	18
87	control	TT	male	66	yes	54
88	control	TT	male	57	no	0
89	control	TT	male	76	no	0
90	control	TT	male	62	yes	42
91	control	TT	male	55	yes	99
92	control	TC	male	62	yes	37
93	control	TT	male	66	no	0
94	control	TT	female	63	no	0
95	control	TT	male	55	yes	5
96	control	TT	male	60	yes	20
97	control	TT	male	60	no	0
98	control	TT	male	65	no	0
99	control	TT	male	55	yes	10
100	control	TT	male	80	no	0
101	control	TT	male	59	yes	27
102	control	TT	male	59	yes	26
103	control	TT	male	57	yes	10
104	control	TT	male	59	yes	20
105	control	TT	male	52	no	0
106	control	TC	male	52	yes	5
107	control	TT	male	54	no	0
108	control	TT	male	53	yes	8
109	control	TT	male	60	no	0
110	control	TT	female	52	no	0
111	control	TT	male	57	yes	37
112	control	TT	male	51	yes	34
113	control	TT	male	58	yes	20
114	control	TT	male	53	no	0
115	control	TT	male	51	no	0
116	control	TT	male	52	no	0
117	control	TT	male	56	no	0
118	control	TT	female	63	no	0
119	control	TT	male	51	yes	2
120	control	TT	female	54	no	0
121	control	TT	male	52	yes	8
122	control	TT	male	55	yes	35
123	control	TC	female	58	yes	24
124	control	TC	female	60	no	0
125	control	TT	female	59	no	0
126	control	TT	male	56	yes	3
127	control	TT	male	56	no	0
128	control	TT	male	58	yes	6
129	control	TT	female	52	no	0
130	control	TT	female	53	no	0
131	control	TT	female	58	yes	8
132	control	TT	female	54	no	0
133	control	TT	male	57	yes	2
134	control	TC	male	55	yes	45
135	control	TT	male	55	yes	31
136	control	TT	male	53	no	0
137	control	TT	male	54	no	0
138	control	TT	female	53	no	0
139	control	TT	female	56	no	0
140	control	TT	male	51	yes	45
141	control	TC	male	51	yes	5
142	control	TT	male	51	no	0
143	control	TC	male	53	no	0
144	control	TT	male	53	yes	34
145	control	TT	male	52	no	0
146	control	TT	male	55	no	0
147	control	TT	male	71	no	0
148	control	TT	female	51	no	0
149	control	TT	male	53	yes	23
150	control	TT	male	51	no	0
151	control	TT	male	54	yes	10
152	control	TT	male	54	no	0
153	control	TC	male	51	no	0
154	control	TT	male	53	yes	20
155	control	TC	male	54	yes	14
156	control	TT	male	52	no	0
157	control	TT	male	52	yes	15
158	control	TC	male	51	no	0
159	control	TT	male	79	yes	20
160	control	TT	male	72	yes	8
161	control	TT	male	58	no	0
162	control	TC	male	57	yes	40
163	control	TT	male	58	yes	20
164	control	TT	male	53	no	0
165	control	TT	male	51	yes	15
166	control	TT	male	53	yes	5
167	control	TT	male	55	yes	10
168	control	TT	male	57	no	0
169	control	TT	male	57	no	0
170	control	TT	male	56	yes	15
171	control	TT	female	75	no	0
172	control	CC	male	75	no	0
173	control	TT	female	71	no	0
174	control	TT	female	80	no	0
175	control	TT	male	81	no	0
176	control	TT	male	76	no	0
177	control	TT	female	80	no	0
178	control	TT	female	78	no	0
179	control	TT	female	78	no	0
180	control	TT	male	71	yes	80
181	control	TT	male	75	no	0
182	control	TT	female	97	no	0
183	control	TT	male	82	yes	60
184	control	TT	male	89	no	0
185	control	TT	male	81	yes	60
186	control	TT	male	50	no	0
187	control	TT	male	84	no	0
188	control	TT	male	48	no	0
189	control	TT	male	41	no	0
190	control	TT	male	40	no	0
191	control	TC	male	43	no	0
192	control	TT	male	37	yes	15
193	control	TT	male	48	no	0
194	control	TT	male	50	no	0
195	control	TT	male	43	no	0
196	control	TT	male	44	no	0
197	control	TT	male	32	no	0
198	control	TT	male	49	no	0
199	control	TT	male	49	no	0
200	control	TC	male	46	yes	50
201	control	TC	male	40	no	0
202	control	TT	male	40	no	0
203	control	TT	male	46	no	0
204	control	TT	male	46	yes	10
205	control	TT	male	50	yes	20
206	control	TT	male	48	yes	60
207	control	TT	male	48	no	0
208	control	TT	male	46	yes	20
209	control	TT	male	50	yes	20
210	control	TT	male	47	yes	30
211	control	TT	male	44	no	0
212	control	TC	male	50	no	0
213	control	TT	male	50	yes	20
214	control	TT	male	49	yes	10
215	control	TT	male	49	no	0
216	control	TT	male	47	yes	20
217	control	TT	male	50	yes	10
218	control	TC	male	41	yes	30
219	control	TT	male	43	no	0
220	control	TC	male	45	no	0
221	control	TT	male	48	no	0
222	control	TT	male	42	no	0
223	control	TT	male	46	yes	30
224	control	TT	female	73	no	0
225	control	TC	male	48	no	0
226	control	TT	male	44	no	0
227	control	TT	male	46	no	0
228	control	TT	male	48	yes	30
229	control	TT	male	44	no	0
230	control	TT	male	50	no	0
231	control	TC	male	43	no	0
232	control	TT	male	40	yes	20
233	control	TT	male	84	no	0
234	control	TT	male	23	no	0
235	control	TT	male	27	no	0
236	control	TT	male	25	no	0
237	control	TT	male	25	no	0
238	control	TT	male	23	no	0
239	control	TC	male	24	no	0
240	control	TT	male	28	no	0
241	control	TT	male	25	no	0
242	control	TT	male	25	no	0
243	control	TT	male	24	yes	1
244	control	TC	male	29	no	0
245	control	TT	male	25	no	0
246	control	TT	male	25	no	0
247	control	TC	male	26	no	0
248	control	TC	male	29	no	0
249	control	TT	male	28	no	0
250	control	TC	male	25	no	0
251	control	TC	male	22	no	0
252	control	TT	male	25	no	0
253	control	TT	male	26	yes	1
254	control	TT	male	24	no	0
255	control	TT	male	23	no	0
256	control	TT	male	23	no	0
257	control	TT	male	24	no	0
258	control	TT	male	29	yes	1.5
259	control	TT	male	27	no	0
260	control	TT	male	29	no	0
261	control	TT	male	27	yes	0.5
262	control	TT	male	24	no	0
263	control	TT	male	22	no	0
264	control	TT	male	27	no	0
265	control	TT	male	24	no	0
266	control	TT	male	23	no	0
267	control	TT	male	28	no	0
268	control	TT	male	28	no	0
269	control	TC	male	25	no	0
270	control	TT	male	25	no	0
271	control	TC	male	25	no	0
272	control	TT	male	29	no	0
273	control	TT	male	24	no	0
274	control	TT	male	23	no	0
275	control	TT	female	24	no	0
276	control	TT	male	37	no	0
277	control	TT	female	29	no	0
278	control	TT	female	30	no	0
279	control	TT	male	28	no	0
280	control	TT	male	37	yes	1.6
281	control	TT	male	31	no	0
282	control	TT	female	30	no	0
283	control	TT	male	40	no	0
284	control	TC	male	33	no	0
285	control	TT	female	28	no	0
286	control	TC	female	27	no	0
287	control	TT	male	36	no	0
288	control	TT	male	93	yes	40
289	control	TC	female	26	no	0
290	control	TT	male	93	no	0
291	control	TC	male	86	no	0
292	control	TT	male	88	no	0
293	control	TT	male	85	yes	30
294	control	TT	male	86	no	0
295	control	TT	male	88	no	0
296	control	TT	male	82	no	0
297	control	TT	male	87	no	0
298	control	TC	male	87	no	0
299	control	TT	male	82	no	0
300	control	TT	male	82	no	0
301	control	TT	male	84	no	0
302	control	TT	male	81	no	0
303	control	TT	male	82	no	0
304	control	TC	male	83	no	0
305	control	TT	male	85	no	0
306	control	TT	male	85	no	0
307	control	TC	male	83	no	0
308	control	TT	male	83	no	0
309	control	TT	male	83	yes	20
310	control	TT	male	81	no	0
311	control	TT	male	85	no	0
312	control	TT	male	93	yes	10
313	control	TC	male	82	no	0
314	control	TT	male	90	no	0
315	control	TC	male	82	no	0
316	control	TT	male	84	no	0
317	control	TT	male	82	no	0
318	control	TT	male	82	no	0
319	control	TT	male	82	no	0
320	control	TT	male	85	no	0
321	control	TT	male	84	no	0
322	control	TT	male	85	no	0
323	control	TT	male	86	no	0
324	control	TT	male	85	no	0
325	control	TT	male	85	no	0
326	control	TT	male	82	no	0
327	control	TC	male	89	no	0
328	control	TT	male	88	no	0
329	control	TT	male	84	no	0
330	control	TT	male	87	no	0
331	control	TT	male	84	no	0
332	control	TT	male	88	no	0
333	control	TT	male	90	no	0
334	control	TT	male	85	no	0
335	control	TT	male	90	no	0
336	control	TC	male	86	no	0
337	control	TT	male	87	yes	40
338	control	TT	male	84	no	0
339	control	TT	male	82	no	0
340	control	TT	male	88	no	0
341	control	TT	male	83	yes	100
342	control	TT	male	85	no	0
343	control	TT	male	85	no	0
344	control	TT	male	87	yes	40
345	control	TT	male	89	yes	20
346	control	TT	male	83	yes	10
347	control	TT	male	88	no	0
348	control	TT	male	87	no	0
349	control	TT	male	85	no	0
350	control	TT	female	86	no	0
351	control	TT	male	84	yes	20
352	control	TT	female	84	no	0
353	control	TT	female	82	no	0
354	control	TT	male	84	no	0
355	control	TT	female	83	no	0
356	control	TT	male	87	no	0
357	control	TT	male	88	no	0
358	control	TT	male	85	no	0
359	control	TT	female	87	no	0
360	control	TT	male	85	yes	4
361	control	TT	male	90	no	0
362	control	TT	male	86	no	0
363	control	TT	female	82	no	0
364	control	TT	female	85	no	0
365	control	TT	male	92	yes	40
366	control	TT	male	88	no	0
367	control	TT	male	90	no	0
368	control	TT	male	82	no	0
369	control	TC	male	87	no	0
370	control	TT	male	90	yes	60
371	control	TT	male	88	no	0
372	control	TT	male	82	no	0
373	control	TC	female	84	no	0
374	control	TC	male	85	no	0
375	control	TT	male	85	no	0
376	control	TT	male	86	no	0
377	control	TT	male	92	no	0
378	control	TT	male	81	yes	12.5
379	control	TT	female	84	no	0
380	control	TT	male	83	no	0
381	control	TT	male	90	no	0
382	control	TT	male	84	no	0
383	control	TT	female	85	no	0
384	control	TT	male	83	no	0
385	control	TT	female	85	no	0
386	control	TT	male	87	no	0
387	control	TT	male	87	no	0
388	control	TT	male	89	no	0
389	control	TT	male	81	no	0
390	control	TT	male	89	no	0
391	control	TT	male	86	no	0
392	control	TT	male	85	no	0
393	control	TT	male	83	no	0
394	control	TT	male	85	yes	50
395	control	TC	male	87	no	0
396	control	TT	male	83	no	0
397	control	TC	male	82	no	0
398	control	TT	male	87	no	0
399	control	TT	male	84	no	0
400	control	TC	male	90	no	0
401	control	TT	male	85	no	0
402	control	TT	male	83	yes	60
403	control	TT	female	86	no	0
404	control	TT	male	83	yes	10
405	control	TC	male	81	no	0
406	control	TT	male	85	no	0
407	control	TT	male	83	yes	15
408	control	TC	male	85	no	0
409	control	TT	male	90	no	0
410	control	TT	male	81	yes	40
411	control	TT	male	87	no	0
412	control	TT	male	90	yes	60
413	control	TT	male	84	no	0
414	control	TT	male	87	no	0
415	control	TT	female	85	no	0
416	control	TT	male	87	no	0
417	control	TC	male	87	no	0
418	control	TC	male	86	no	0
419	control	TT	female	81	no	0
420	control	TT	male	85	no	0
421	control	TC	female	87	no	0
422	control	TT	male	92	no	0
423	control	TT	male	81	no	0
424	control	TT	male	85	no	0
425	control	TT	male	89	yes	80
426	control	TT	male	88	yes	10
427	control	TT	male	87	no	0
428	control	TT	male	90	yes	20
429	control	TT	male	85	no	0
430	control	TT	female	82	no	0
431	control	TT	male	85	no	0
432	control	TT	male	87	no	0
433	control	TT	male	89	no	0
434	control	TT	male	85	no	0
435	control	TT	male	88	no	0
436	control	TT	male	90	no	0
437	control	TT	male	85	no	0
438	control	TT	male	83	no	0
439	control	TT	male	85	no	0
440	control	TT	male	92	no	0
441	control	TT	male	83	no	0
442	control	TT	female	82	no	0
443	control	TT	male	86	yes	20
444	control	TC	male	95	no	0
445	control	TT	male	88	no	0
446	control	TC	male	84	no	0
447	control	TC	male	88	no	0
448	control	TT	male	83	yes	25
449	control	TT	male	84	no	0
450	control	TT	male	86	yes	20
451	control	TT	male	87	no	0
452	control	TC	male	89	no	0
453	control	CC	male	84	no	0
454	control	TT	male	83	no	0
455	control	TT	male	85	no	0
456	control	TT	male	84	no	0
457	control	TT	male	92	no	0
458	control	TT	male	87	no	0
459	control	TT	male	88	no	0
460	control	TT	female	86	no	0
461	control	TT	male	87	yes	25
462	control	TT	male	86	no	0
463	control	TT	male	85	no	0
464	control	TT	male	82	yes	80
465	control	TC	female	85	no	0
466	control	TC	female	90	no	0
467	control	TT	male	85	no	0
468	control	TT	male	87	no	0
469	control	TT	male	87	no	0
470	control	TT	female	85	no	0
471	control	TT	female	88	no	0
472	control	TC	male	81	no	0
473	control	TT	male	87	no	0
474	control	TT	male	84	no	0
475	control	TT	male	85	no	0
476	control	TT	female	82	no	0
477	control	TT	male	84	no	0
478	control	TT	male	82	no	0
479	control	TT	male	86	no	0
480	control	TT	male	86	no	0
481	case	TC	male	47	yes	20
482	case	TT	male	49	yes	75
483	case	TT	female	55	no	0
484	case	TT	male	47	yes	40
485	case	TT	female	58	no	0
486	case	TT	male	48	yes	60
487	case	TT	female	57	no	0
488	case	TT	male	50	yes	1
489	case	TC	female	55	no	0
490	case	TT	female	71	no	0
491	case	TT	male	48	no	0
492	case	TT	female	63	no	0
493	case	TT	female	57	no	0
494	case	TT	female	73	no	0
495	case	TT	female	59	no	0
496	case	TC	female	52	no	0
497	case	TT	female	47	no	0
498	case	TT	female	66	no	0
499	case	CC	female	62	no	0
500	case	TT	female	53	no	0
501	case	TT	female	71	no	0
502	case	TT	female	63	no	0
503	case	TT	female	49	no	0
504	case	TT	female	58	no	0
505	case	TT	female	62	no	0
506	case	TT	female	64	no	0
507	case	TT	female	63	no	0
508	case	TT	female	52	no	0
509	case	TT	female	57	no	0
510	case	TT	female	55	no	0
511	case	TT	male	45	yes	20
512	case	TT	female	68	no	0
513	case	TT	male	41	no	0
514	case	TT	female	57	no	0
515	case	TT	female	56	no	0
516	case	TT	female	54	no	0
517	case	TT	female	69	no	0
518	case	TT	female	63	yes	30
519	case	TT	female	68	no	0
520	case	TT	female	59	no	0
521	case	TT	male	48	no	0
522	case	TT	male	54	yes	80
523	case	TT	male	63	no	0
524	case	TT	male	50	yes	40
525	case	TC	male	61	yes	80
526	case	TT	male	52	yes	15
527	case	TT	male	66	yes	15
528	case	TC	male	60	no	0
529	case	TT	male	55	no	0
530	case	TT	female	60	no	0
531	case	TT	female	61	no	0
532	case	TT	male	55	yes	15
533	case	TT	male	54	no	0
534	case	TT	male	57	no	0
535	case	TT	male	62	yes	40
536	case	TT	male	55	no	0
537	case	TT	female	62	no	0
538	case	TC	male	64	no	0
539	case	TT	male	59	yes	45
540	case	TT	female	67	yes	50
541	case	TT	male	62	yes	80
542	case	TT	male	61	no	0
543	case	TT	male	73	yes	12
544	case	TT	female	46	no	0
545	case	TT	male	67	yes	40
546	case	TT	female	51	no	0
547	case	TT	male	53	yes	7.5
548	case	TT	male	40	no	0
549	case	TT	female	62	no	0
550	case	TT	male	60	yes	40
551	case	TT	male	62	yes	40
552	case	TT	female	47	no	0
553	case	TT	male	61	no	0
554	case	TT	male	59	yes	30
555	case	TT	male	56	no	0
556	case	TC	female	65	no	0
557	case	TC	male	50	yes	25
558	case	TT	male	58	yes	60
559	case	TT	male	55	yes	40
560	case	TT	male	57	no	0
561	case	TT	male	32	no	0
562	case	TT	male	68	yes	20
563	case	TT	male	58	yes	40
564	case	TT	male	57	yes	40
565	case	TT	male	48	yes	50
566	case	TT	male	54	no	0
567	case	TT	female	47	no	0
568	case	TT	male	58	yes	45
569	case	TT	male	63	yes	40
570	case	TT	male	76	no	0
571	case	TT	female	58	no	0
572	case	TT	male	51	no	0
573	case	TC	male	67	yes	6
574	case	TT	male	44	yes	20
575	case	TT	male	41	yes	13
576	case	TT	male	55	no	0
577	case	TT	female	51	no	0
578	case	CC	male	43	no	0
579	case	TT	male	60	yes	40
580	case	TT	male	50	yes	5
581	case	TT	male	72	no	0
582	case	TT	male	62	yes	40
583	case	TC	male	68	no	0
584	case	TT	male	67	yes	22.5
585	case	TT	male	58	yes	15
586	case	TT	male	52	no	0
587	case	TT	male	73	yes	40
588	case	TT	male	69	yes	150
589	case	TT	female	67	no	0
590	case	TT	male	59	yes	22.5
591	case	TT	male	52	yes	15
592	case	TC	male	64	yes	30
593	case	TT	male	58	yes	40
594	case	TT	male	37	yes	20
595	case	TT	male	40	no	0
596	case	TT	male	65	no	0
597	case	TT	male	63	yes	4
598	case	TT	female	56	no	0
599	case	TT	male	49	yes	52.5
600	case	TT	male	50	no	0
601	case	CC	male	63	yes	30
602	case	TC	male	65	yes	8
603	case	TT	male	62	no	0
604	case	TT	male	61	yes	80
605	case	TT	male	71	no	0
606	case	TC	male	48	yes	30
607	case	TT	male	64	no	0
608	case	CC	male	54	no	0
609	case	TT	male	54	yes	35
610	case	TT	male	60	yes	40
611	case	TT	male	54	no	0
612	case	TT	female	67	no	0
613	case	TT	male	53	yes	30
614	case	TT	female	64	no	0
615	case	TT	female	57	no	0
616	case	TT	male	64	yes	15
617	case	TC	female	71	no	0
618	case	TT	male	69	yes	40
619	case	TT	female	69	no	0
620	case	TC	male	67	no	0
621	case	TC	male	46	yes	50
622	case	TC	male	73	no	0
623	case	TC	male	64	yes	30
624	case	TT	male	71	no	0
625	case	TT	male	53	yes	45
626	case	TT	male	44	yes	30
627	case	TT	male	65	yes	25
628	case	TT	male	58	no	0
629	case	TT	male	60	yes	40
630	case	TT	male	58	yes	20
631	case	TT	male	72	no	0
632	case	TT	male	46	yes	10
633	case	TT	male	51	no	0
634	case	TT	male	73	yes	50
635	case	TT	male	46	yes	37.5
636	case	TT	male	67	yes	120
637	case	TC	male	57	yes	10
638	case	TT	male	76	yes	90
639	case	TT	male	55	yes	60
640	case	TT	male	49	yes	9
641	case	TT	male	64	yes	40
642	case	TT	male	56	yes	30
643	case	TT	female	67	yes	30
644	case	TT	male	63	yes	10
645	case	TT	male	66	no	0
646	case	TT	female	74	yes	25
647	case	TT	male	72	yes	100
648	case	TT	male	40	yes	20
649	case	TT	male	55	no	0
650	case	TT	male	58	no	0
651	case	TT	male	47	yes	45
652	case	TT	male	54	yes	10
653	case	TT	male	57	yes	30
654	case	TT	male	75	yes	50
655	case	TT	male	52	yes	30
656	case	TT	male	63	yes	100
657	case	TT	male	61	yes	40
658	case	TT	male	66	yes	25
659	case	TT	female	61	no	0
660	case	TT	male	59	yes	45
661	case	TT	male	68	no	0
662	case	TT	male	69	yes	48
663	case	TT	male	66	yes	40
664	case	TT	female	65	no	0
665	case	TT	male	60	yes	40
666	case	TT	male	56	yes	60
667	case	TT	female	58	yes	3
668	case	TT	male	56	yes	60
669	case	TT	male	73	yes	40
670	case	TT	male	50	yes	30
671	case	CC	female	58	no	0
672	case	TT	male	73	yes	13
673	case	TT	male	77	yes	40
674	case	TT	male	73	no	0
675	case	TT	female	58	no	0
676	case	TT	male	67	yes	30
677	case	TT	male	77	yes	55
678	case	TT	male	25	no	0
679	case	TT	male	38	no	0
680	case	TT	female	75	no	0
681	case	TC	male	72	yes	50
682	case	TT	male	44	yes	40
683	case	TT	male	69	yes	10
684	case	TT	female	60	no	0
685	case	TT	male	32	no	0
686	case	TT	male	71	yes	23
687	case	TT	female	66	no	0
688	case	TT	male	67	yes	50
689	case	TT	male	78	no	0
690	case	TT	male	75	yes	30
691	case	TT	male	70	yes	3
692	case	TC	male	70	yes	30
693	case	TT	male	75	no	0
694	case	TT	male	67	no	0
695	case	TT	male	67	yes	50
696	case	TT	male	53	yes	45
697	case	TT	male	68	yes	15
698	case	TT	male	71	yes	50
699	case	TT	male	80	yes	50
700	case	TT	male	53	yes	30
701	case	TT	male	72	yes	75
702	case	TC	male	53	yes	15
703	case	TT	male	66	yes	15
704	case	TT	male	69	yes	40
705	case	TT	male	36	yes	14
706	case	TT	male	70	no	0
707	case	TT	male	68	no	0
708	case	TT	male	38	yes	15
709	case	TC	male	70	yes	20
710	case	TC	male	66	yes	30
711	case	TT	male	66	yes	31
712	case	TC	male	67	yes	40
713	case	TT	male	67	yes	23
714	case	TT	male	66	yes	80
715	case	TT	male	65	yes	20
716	case	TT	male	52	yes	30
717	case	TT	male	69	yes	40
718	case	TC	male	57	yes	40
719	case	TC	male	73	yes	13
720	case	TT	male	67	yes	42
721	case	TT	male	66	no	0
722	case	TT	male	57	yes	40
723	case	TC	male	62	yes	10
724	case	TT	male	53	yes	30
725	case	TT	male	72	yes	3
726	case	TT	male	75	yes	25
727	case	TT	male	69	yes	75
728	case	TT	male	53	no	0
729	case	TT	male	75	no	0
730	case	TT	male	65	yes	19
731	case	TT	male	62	no	0
732	case	TT	male	65	no	0
733	case	TT	male	62	yes	36
734	case	TT	male	57	yes	20
735	case	TT	male	58	yes	25
736	case	TT	male	62	yes	30
737	case	TT	male	62	yes	20
738	case	TC	male	44	yes	20
739	case	TT	male	52	yes	4
740	case	TT	male	62	yes	77
741	case	TT	female	62	no	0
742	case	TC	male	58	yes	90
743	case	TT	male	60	yes	30
744	case	TT	male	58	yes	15
745	case	TC	male	77	yes	50
746	case	TC	male	58	yes	20
747	case	TT	male	45	no	0
748	case	TT	male	58	yes	45
749	case	TT	male	67	no	0
750	case	TT	male	62	yes	20
751	case	TT	female	60	no	0
752	case	TT	male	79	yes	7
753	case	TT	male	75	yes	45
754	case	TT	male	69	yes	40
755	case	TT	male	56	yes	30
756	case	TT	male	72	yes	50
757	case	TT	male	68	yes	20
758	case	TT	male	55	no	0
759	case	TC	male	60	yes	40
760	case	TT	male	69	yes	35
761	case	TT	male	61	no	0
762	case	TT	male	58	yes	34
763	case	TT	female	67	no	0
764	case	TT	male	69	yes	9
765	case	TT	male	73	no	0
766	case	TT	male	61	yes	30
767	case	TT	male	73	no	0
768	case	TT	male	62	yes	75
769	case	TT	male	53	no	0
770	case	TT	male	50	yes	4
771	case	TC	male	39	yes	15
772	case	TT	male	58	yes	40
773	case	TT	male	60	yes	30
774	case	TT	male	66	yes	45
775	case	TT	male	44	yes	15
776	case	TT	male	66	yes	60
777	case	TT	male	61	yes	40
778	case	TC	male	58	no	0
779	case	TT	male	54	no	0
780	case	TT	male	68	yes	40
781	case	TT	male	62	no	0
782	case	TT	male	53	yes	8
783	case	TT	male	69	yes	20
784	case	TC	male	56	yes	40
785	case	TT	male	57	yes	45
786	case	TT	male	53	yes	70
787	case	TT	male	60	no	0
788	case	TC	male	50	yes	20
789	case	TT	male	60	yes	5
790	case	TT	male	79	yes	15
791	case	TT	male	70	no	0
792	case	TT	male	53	yes	23
793	case	TT	male	55	yes	38
794	case	TC	male	44	yes	20
795	case	TT	male	60	yes	8
796	case	TT	male	59	yes	35
797	case	TC	male	57	yes	23
798	case	TC	male	55	no	0
799	case	TC	male	60	yes	30
800	case	TT	male	71	yes	9
801	case	TT	male	71	yes	15
802	case	TT	male	56	no	0
803	case	TT	male	53	no	0
804	case	TT	male	58	yes	70
805	case	TC	male	38	yes	30
806	case	TT	male	38	no	0
807	case	TT	male	56	no	0
808	case	TT	male	73	no	0
809	case	TT	male	73	yes	20
810	case	TT	male	56	yes	38
811	case	TT	male	75	no	0
812	case	TT	male	54	yes	15
813	case	TT	male	49	no	0
814	case	TT	male	50	yes	30
815	case	TC	female	60	no	0
816	case	TT	male	54	no	0
817	case	TT	male	57	yes	40
818	case	TT	male	60	no	0
819	case	TC	female	64	no	0
820	case	TT	male	53	yes	2
821	case	TT	male	60	yes	30
822	case	TT	male	58	no	0
823	case	TT	male	58	yes	45
824	case	TT	male	44	yes	8
825	case	TC	male	58	yes	15
826	case	TC	male	46	yes	10
827	case	TT	male	50	yes	27
828	case	TT	male	60	yes	30
829	case	TT	female	62	no	0
830	case	TT	male	53	no	0
831	case	TT	male	46	no	0
832	case	TT	male	55	yes	30
833	case	TT	male	51	yes	23
834	case	TT	male	47	yes	45
835	case	TT	male	46	yes	20
836	case	TT	female	59	no	0
837	case	TT	male	52	no	0
838	case	TC	male	51	yes	10
839	case	TT	male	46	yes	23
840	case	TT	female	58	no	0
841	case	TT	male	78	no	0
842	case	TT	male	47	yes	50
843	case	TT	male	73	yes	90
844	case	TT	male	47	yes	10
845	case	TT	male	49	yes	25
846	case	TT	male	55	yes	25
847	case	TT	male	39	no	0
848	case	TT	male	55	no	0
849	case	TT	male	64	no	0
850	case	TT	female	72	yes	11
851	case	TT	male	59	no	0
852	case	TC	male	72	yes	45
853	case	TT	male	51	yes	6
854	case	TC	female	58	no	0
855	case	TT	male	60	yes	60
856	case	TT	male	46	yes	30
857	case	TT	male	44	yes	30
858	case	TT	female	56	no	0
859	case	TC	male	60	yes	6
860	case	TC	male	44	yes	30
861	case	TT	male	51	yes	19
862	case	TT	male	54	yes	30
863	case	TT	female	63	no	0
864	case	TT	male	50	yes	38
865	case	TT	male	71	yes	20
866	case	TT	male	72	yes	23
867	case	TT	male	52	yes	45
868	case	TT	female	66	no	0
869	case	TT	male	60	yes	68
870	case	TT	male	56	yes	10
871	case	TT	male	53	no	0
872	case	TT	male	52	yes	23
873	case	TT	male	58	no	0
874	case	TT	male	45	yes	10
875	case	TT	male	57	yes	20
876	case	TT	male	54	yes	20
877	case	TT	male	51	no	0
878	case	TT	male	58	yes	50
879	case	TT	male	57	no	0
880	case	TT	male	55	yes	20
881	case	TT	male	53	yes	74
882	case	TT	male	53	yes	23
883	case	TC	male	52	no	0
884	case	TT	female	57	no	0
885	case	TC	male	74	no	0
886	case	TC	male	49	yes	23
887	case	TC	male	54	yes	30
888	case	TT	male	49	yes	20
889	case	TT	male	54	yes	12
890	case	TT	male	56	yes	25
891	case	TT	male	68	yes	20
892	case	TT	male	74	yes	120
893	case	TT	male	49	no	0
894	case	TC	female	78	no	0
895	case	TT	male	60	no	0
896	case	TC	male	53	yes	30
897	case	TT	male	48	no	0
898	case	TT	male	71	yes	15
899	case	TT	male	57	no	0
900	case	TT	male	54	yes	30
901	case	TT	male	54	no	0
902	case	TT	male	76	no	0
903	case	TT	male	49	no	0
904	case	TC	male	56	no	0
905	case	TT	male	59	yes	30
906	case	TC	male	86	yes	11.25
907	case	TT	male	49	yes	30
908	case	TT	male	57	yes	40
909	case	TT	male	39	yes	75
910	case	TT	male	55	yes	60
911	case	CC	male	71	yes	40
912	case	TT	male	57	yes	30
913	case	TT	male	78	yes	60
914	case	TT	male	56	yes	90
915	case	TT	male	65	yes	20
916	case	TC	male	54	yes	30
917	case	TT	male	51	yes	30
918	case	TT	male	73	yes	30
919	case	TT	male	50	yes	20
920	case	TT	male	57	yes	30
921	case	TC	male	71	yes	40
922	case	TT	male	54	yes	35
923	case	TT	female	58	yes	30
924	case	TC	male	45	yes	20
925	case	TT	male	58	yes	20
926	case	TT	male	83	yes	60
927	case	TT	male	51	yes	20
928	case	TT	male	73	yes	45
929	case	TT	male	59	yes	40
930	case	TT	male	55	yes	30
931	case	TT	male	57	yes	60
932	case	TT	male	78	yes	22.5
933	case	TT	male	48	yes	25
934	case	TT	male	71	yes	7.2
935	case	TT	male	51	yes	30
936	case	TT	male	58	yes	30
937	case	TT	male	60	yes	15
938	case	TT	male	58	yes	30
939	case	TT	male	53	yes	15
940	case	TT	male	58	yes	30
941	case	TT	male	50	yes	37.5
942	case	TT	male	51	yes	20
943	case	TT	male	54	yes	30
944	case	TT	male	56	yes	60
945	case	TT	male	71	yes	40
946	case	TT	male	50	yes	20
947	case	TT	male	74	yes	30
948	case	TT	male	57	yes	30
949	case	TT	male	78	yes	30
950	case	TC	male	48	yes	30
951	case	TT	male	71	yes	30
952	case	TC	male	56	yes	30
953	case	TT	male	76	yes	20
954	case	TT	male	55	yes	30
955	case	TT	male	72	yes	50
956	case	TT	male	48	yes	30
957	case	TT	male	54	yes	30
958	case	TT	male	55	yes	15
959	case	TT	male	53	yes	50
960	case	TT	male	58	yes	15
