# Supplementary material for: TLR4 promoter rs1927914 variant contributes to the susceptibility of esophageal squamous cell carcinoma in the Chinese population
Source: PeerJ. 2021 Feb 1;9:e10754. doi: 10.7717/peerj.10754 (PMC7860108; doi:10.7717/peerj.10754)
Supplement: Supplemental Information 3 [file peerj-09-10754-s003.xlsx]

## Sheet: Sheet1
KYSE30 cells
	Firefly	Renilla	F/R
pGL3-Basic-G	90878	1094959	0.083
	107461	1360505	0.079
	96337	1653999	0.0582
	110122	1440124	0.0765
pGL3-Basic-A	40031	1060346	0.0378
	50464	985588	0.0512
	52630	1089315	0.0483
	32707	1054186	0.031
pGL3-Basic	456582	773690	0.5901
	452448	876564	0.5162
	452857	889731	0.509
